# Supplementary material for: Enhanced Nerve Regeneration by Exosomes Secreted by Adipose-Derived Stem Cells with or without FK506 Stimulation
Source: Int J Mol Sci. 2021 Aug 9;22(16):8545. doi: 10.3390/ijms22168545 (PMC8395161; doi:10.3390/ijms22168545)
Supplement: Supplementary file 1 [file ijms-22-08545-s001.zip]

Archive with 2 entries (2 files):
- S1 table.pdf
- supplemental file 1.xlsx
