# Supplementary material for: Enhanced Nerve Regeneration by Exosomes Secreted by Adipose-Derived Stem Cells with or without FK506 Stimulation
Source: Int J Mol Sci. 2021 Aug 9;22(16):8545. doi: 10.3390/ijms22168545 (PMC8395161; doi:10.3390/ijms22168545)
Supplement: Supplementary file 1 [file ijms-22-08545-s001.zip › supplemental file 1.xlsx]

## Sheet: expressed 192 proteins
Accession	Description	Gene name	Fold change
P53811	Phosphatidylinositol transfer protein beta isoform	Pitpnb	5.46402
Q01853	Transitional endoplasmic reticulum ATPase	Vcp	3.93898
O88643	Serine/threonine-protein kinase PAK 1	Pak1	3.88818
D3Z7P3	Glutaminase kidney isoform, mitochondrial	Gls	3.47075
O08808	Protein diaphanous homolog 1	Diaph1	3.36875
O35074	Prostacyclin synthase	Ptgis	3.22661
Q9D1J3	SAP domain-containing ribonucleoprotein	Sarnp	3.08766
O08807	Peroxiredoxin-4	Prdx4	3.03469
Q08093	Calponin-2	Cnn2	3.0065
Q641P0	Actin-related protein 3B	Actr3b	2.97613
Q99MV1	Tudor domain-containing protein 1	Tdrd1	2.92213
Q3ULD5	Methylcrotonoyl-CoA carboxylase beta chain, mitochondrial	Mccc2	2.92141
Q61036	Serine/threonine-protein kinase PAK 3	Pak3	2.91427
Q8CIN4	Serine/threonine-protein kinase PAK 2	Pak2	2.91427
Q7TMK9	Heterogeneous nuclear ribonucleoprotein Q	Syncrip	2.86711
P15331	Peripherin	Prph	2.85641
Q9DAW9	Calponin-3	Cnn3	2.80936
Q8JZY2	COMM domain-containing protein 10	Commd10	2.79694
Q3UMC0	Spermatogenesis-associated protein 5	Spata5	2.78425
Q9D3R6	Katanin p60 ATPase-containing subunit A-like 2	Katnal2	2.78425
A3KGB4	TBC1 domain family member 8B	Tbc1d8b	2.75012
Q6ZWR6	Nesprin-1	Syne1	2.7092
Q9CXW3	Calcyclin-binding protein	Cacybp	2.66808
Q61011	Guanine nucleotide-binding protein G(I)/G(S)/G(T) subunit beta-3	Gnb3	2.65608
O08585	Clathrin light chain A	Clta	2.60555
Q9CR57	60S ribosomal protein L14	Rpl14	2.57653
Q7TMK6	Protein Hook homolog 2	Hook2	2.5271
Q3THE2	Myosin regulatory light chain 12B	Myl12b	2.52089
Q9R0P5	Destrin	Dstn	2.49634
Q99020	Heterogeneous nuclear ribonucleoprotein A/B	Hnrnpab	2.4673
Q9DB05	Alpha-soluble NSF attachment protein	Napa	2.45612
O70503	Very-long-chain 3-oxoacyl-CoA reductase	Hsd17b12	2.44075
P97324	Glucose-6-phosphate 1-dehydrogenase 2	G6pd2	2.39441
Q99JY9	Actin-related protein 3	Actr3	2.35768
P31001	Desmin	Des	2.34854
P09055	Integrin beta-1	Itgb1	2.34235
Q8R3B1	1-phosphatidylinositol 4,5-bisphosphate phosphodiesterase delta-1	Plcd1	2.33998
P59999	Actin-related protein 2/3 complex subunit 4	Arpc4	2.3378
Q64467	Glyceraldehyde-3-phosphate dehydrogenase, testis-specific	Gapdhs	2.31478
P20352	Tissue factor	F3	2.31005
Q99P72	Reticulon-4	Rtn4	2.24028
Q9WV32	Actin-related protein 2/3 complex subunit 1B	Arpc1b	2.17653
Q9JM76	Actin-related protein 2/3 complex subunit 3	Arpc3	2.1314
P28798	Granulins	Grn	0.462996
Q9R0G6	Cartilage oligomeric matrix protein	Comp	0.461995
P98063	Bone morphogenetic protein 1	Bmp1	0.445809
P55097	Cathepsin K	Ctsk	0.440757
Q61555	Fibrillin-2	Fbn2	0.438937
P20918	Plasminogen	Plg	0.438767
Q9CXD9	Leucine-rich repeat-containing protein 17	Lrrc17	0.430443
A2ASQ1	Agrin	Agrn	0.429766
Q921I1	Serotransferrin	Tf	0.424978
P11672	Neutrophil gelatinase-associated lipocalin	Lcn2	0.42192
Q9R1Q9	V-type proton ATPase subunit S1	Atp6ap1	0.414062
Q9JHD1	Histone acetyltransferase KAT2B	Kat2b	0.405908
Q3UYV9	Nuclear cap-binding protein subunit 1	Ncbp1	0.402835
O88668	Protein CREG1	Creg1	0.401731
A2AVA0	Sushi, von Willebrand factor type A, EGF and pentraxin domain-containing protein 1	Svep1	0.401618
A2AKB4	FERM and PDZ domain-containing protein 1	Frmpd1	0.401319
Q02788	Collagen alpha-2(VI) chain	Col6a2	0.397971
Q6PE55	Platelet-derived growth factor receptor-like protein	Pdgfrl	0.394854
O54782	Epididymis-specific alpha-mannosidase	Man2b2	0.389893
P29416	Beta-hexosaminidase subunit alpha	Hexa	0.389574
P12399	Protein CTLA-2-alpha	Ctla2a	0.388353
Q04857	Collagen alpha-1(VI) chain	Col6a1	0.386352
Q00493	Carboxypeptidase E	Cpe	0.385169
Q8R2G6	Coiled-coil domain-containing protein 80	Ccdc80	0.38068
P47880	Insulin-like growth factor-binding protein 6	Igfbp6	0.379536
Q9JJH1	Ribonuclease 4	Rnase4	0.376237
P37889	Fibulin-2	Fbln2	0.375241
Q9R045	Angiopoietin-related protein 2	Angptl2	0.373367
A6X935	Inter alpha-trypsin inhibitor, heavy chain 4	Itih4	0.373233
Q60675	Laminin subunit alpha-2	Lama2	0.373212
Q62059	Versican core protein	Vcan	0.372691
P11152	Lipoprotein lipase	Lpl	0.372267
Q6PDM2	Serine/arginine-rich splicing factor 1	Srsf1	0.371612
P51885	Lumican	Lum	0.371217
P02469	Laminin subunit beta-1	Lamb1	0.369978
Q80W65	Proprotein convertase subtilisin/kexin type 9	Pcsk9	0.368447
Q8K010	5-oxoprolinase	Oplah	0.367063
O09106	Histone deacetylase 1	Hdac1	0.367019
O88895	Histone deacetylase 3	Hdac3	0.367019
P70288	Histone deacetylase 2	Hdac2	0.367019
P07356	Annexin A2	Anxa2	0.366918
P49182	Heparin cofactor 2	Serpind1	0.366338
P32261	Antithrombin-III	Serpinc1	0.365536
Q05793	Basement membrane-specific heparan sulfate proteoglycan core protein	Hspg2	0.363239
O54819	Tissue factor pathway inhibitor	Tfpi	0.36281
Q99K41	EMILIN-1	Emilin1	0.359643
P51910	Apolipoprotein D	Apod	0.35857
Q61508	Extracellular matrix protein 1	Ecm1	0.356897
P50228	C-X-C motif chemokine 5	Cxcl5	0.356205
Q61703	Inter-alpha-trypsin inhibitor heavy chain H2	Itih2	0.353827
Q07797	Galectin-3-binding protein	Lgals3bp	0.353806
P04918	Serum amyloid A-3 protein	Saa3	0.350972
Q3TTY5	Keratin, type II cytoskeletal 2 epidermal	Krt2	0.347936
P02088	Hemoglobin subunit beta-1	Hbb-b1	0.347255
P02089	Hemoglobin subunit beta-2	Hbb-b2	0.347255
Q61207	Prosaposin	Psap	0.346932
P29699	Alpha-2-HS-glycoprotein	Ahsg	0.346265
P04186	Complement factor B	Cfb	0.338939
P10493	Nidogen-1	Nid1	0.328732
P02468	Laminin subunit gamma-1	Lamc1	0.326817
P06797	Cathepsin L1	Ctsl	0.326126
Q08879	Fibulin-1	Fbln1	0.320866
P98064	Mannan-binding lectin serine protease 1	Masp1	0.316909
Q03350	Thrombospondin-2	Thbs2	0.316061
P10923	Osteopontin	Spp1	0.315133
O89051	Integral membrane protein 2B	Itm2b	0.314514
Q3UV17	Keratin, type II cytoskeletal 2 oral	Krt76	0.31372
P07724	Serum albumin	Alb	0.312991
P02104	Hemoglobin subunit epsilon-Y2	Hbb-y	0.311793
P12023	Amyloid beta A4 protein	App	0.310582
O54988	STE20-like serine/threonine-protein kinase	Slk	0.309709						192
Q505G8	Zinc finger protein 827	Znf827	0.305359
Q8K4Q8	Collectin-12	Colec12	0.303955
P48759	Pentraxin-related protein PTX3	Ptx3	0.303463
Q06335	Amyloid-like protein 2	Aplp2	0.29832
P97927	Laminin subunit alpha-4	Lama4	0.29666
O08746	Matrilin-2	Matn2	0.295894
P19788	Matrix Gla protein	Mgp	0.285086
P09535	Insulin-like growth factor II	Igf2	0.28053
Q01149	Collagen alpha-2(I) chain	Col1a2	0.278039
Q9WVH9	Fibulin-5	Fbln5	0.277585
Q9EQU5	Protein SET	Set	0.276471
Q91WP6	Serine protease inhibitor A3N	Serpina3n	0.276097
P18242	Cathepsin D	Ctsd	0.276036
P10605	Cathepsin B	Ctsb	0.274565
P25785	Metalloproteinase inhibitor 2	Timp2	0.272477
Q08761	Vitamin K-dependent protein S	Pros1	0.270502
Q99LX5	Multiple myeloma tumor-associated protein 2 homolog	Mmtag2	0.269479
P10148	C-C motif chemokine 2	Ccl2	0.267735
P02535	Keratin, type I cytoskeletal 10	Krt10	0.266896
P48036	Annexin A5	Anxa5	0.266218
Q62356	Follistatin-related protein 1	Fstl1	0.265676
Q02819	Nucleobindin-1	Nucb1	0.264989
O09159	Lysosomal alpha-mannosidase	Man2b1	0.262558
Q61477	Neuroblastoma suppressor of tumorigenicity 1	Nbl1	0.260232
Q9CYN9	Renin receptor	Atp6ap2	0.258711
Q06890	Clusterin	Clu	0.258603
Q9D2L5	Inactive carboxypeptidase-like protein X2	Cpxm2	0.258586
Q8BK62	Olfactomedin-like protein 3	Olfml3	0.255046
O89017	Legumain	Lgmn	0.25376
P14719	Interleukin-1 receptor-like 1	Il1rl1	0.251315
P08071	Lactotransferrin	Ltf	0.251298
O88968	Transcobalamin-2	Tcn2	0.250884
Q8BND5	Sulfhydryl oxidase 1	Qsox1	0.247179
P07141	Macrophage colony-stimulating factor 1	Csf1	0.244589
P01887	Beta-2-microglobulin	B2m	0.244315
Q9QZZ6	Dermatopontin	Dpt	0.243502
O89020	Afamin	Afm	0.242524
Q80V53	Carbohydrate sulfotransferase 14	Chst14	0.241775
Q62000	Mimecan	Ogn	0.231971
P97298	Pigment epithelium-derived factor	Serpinf1	0.228066
P50446	Keratin, type II cytoskeletal 6A	Krt6a	0.226484
Q8BGZ7	Keratin, type II cytoskeletal 75	Krt75	0.226484
Q9Z331	Keratin, type II cytoskeletal 6B	Krt6b	0.226484
Q8K482	EMILIN-2	Emilin2	0.226339
P97464	Exostosin-1	Ext1	0.224263
P28654	Decorin	Dcn	0.222764
Q640N1	Adipocyte enhancer-binding protein 1	Aebp1	0.22152
P12032	Metalloproteinase inhibitor 1	Timp1	0.220558
P08226	Apolipoprotein E	Apoe	0.217656
Q61581	Insulin-like growth factor-binding protein 7	Igfbp7	0.210058
Q9R0B6	Laminin subunit gamma-3	Lamc3	0.206004
P28862	Stromelysin-1	Mmp3	0.20374
Q62381	Tolloid-like protein 1	Tll1	0.202745
Q8CFG9	Complement C1r-B subcomponent	C1rb	0.200044
P28653	Biglycan	Bgn	0.199695
P07214	SPARC	Sparc	0.199273
Q8CG16	Complement C1r-A subcomponent	C1ra	0.195287
P15535	Beta-1,4-galactosyltransferase 1	B4galt1	0.191568
Q9JMK0	Beta-1,4-galactosyltransferase 5	B4galt5	0.191568
Q61398	Procollagen C-endopeptidase enhancer 1	Pcolce	0.191186
P33434	72 kDa type IV collagenase	Mmp2	0.187855
Q9QUN9	Dickkopf-related protein 3	Dkk3	0.187164
Q62009	Periostin	Postn	0.184671
Q3UZ09	Complement C1r subcomponent-like protein	C1rl	0.180459
P97299	Secreted frizzled-related protein 2	Sfrp2	0.176046
P04095	Prolactin-2C2	Prl2c2	0.176
P04768	Prolactin-2C3	Prl2c3	0.176
Q8CG14	Complement C1s-A subcomponent	C1sa	0.170624
Q03734	Serine protease inhibitor A3M	Serpina3m	0.168344
Q6P4P1	Serine protease inhibitor A3A	Serpina3a	0.168344
O55123	Stromelysin-2	Mmp10	0.15275
P40224	Stromal cell-derived factor 1	Cxcl12	0.152116
P55065	Phospholipid transfer protein	Pltp	0.149059
P47878	Insulin-like growth factor-binding protein 3	Igfbp3	0.133779
Q9CYK2	Glutaminyl-peptide cyclotransferase	Qpct	0.133437
Q8CFG8	Complement C1s-B subcomponent	C1sb	0.117281
Q9EPL6	Interstitial collagenase B	Mmp1b	0.108253
Q02853	Stromelysin-3	Mmp11	0.0560374
